# Supplementary material for: Setting the Optimal Laser Power for Sustainable Powder Bed Fusion Processing of Elastomeric Polyesters: A Combined Experimental and Theoretical Study
Source: Materials (Basel). 2022 Jan 5;15(1):385. doi: 10.3390/ma15010385 (PMC8746146; doi:10.3390/ma15010385)
Supplement: Supplementary file 1 [file materials-15-00385-s001.zip]

Archive with 1 entries (1 files):
- materials-1477871-supplementary.pdf
